# Supplementary material for: Discovery of Novel Non-Oxime Reactivators Showing In Vivo Antidotal Efficiency for Sarin Poisoned Mice
Source: Molecules. 2022 Feb 7;27(3):1096. doi: 10.3390/molecules27031096 (PMC8840479; doi:10.3390/molecules27031096)
Supplement: Supplementary file 1 [file molecules-27-01096-s001.zip]

Archive with 1 entries (1 files):
- molecules-1564893-supplementary.pdf
